# Supplementary material for: Metabolic gene expression profile in circulating mononuclear cells reflects obesity-associated metabolic inflexibility
Source: Nutr Metab (Lond). 2016 Oct 27;13:74. doi: 10.1186/s12986-016-0135-5 (PMC5081666; doi:10.1186/s12986-016-0135-5)
Supplement: Additional file 1: Table S1. — Macronutrient composition of liquid mixed meals. (XLSX 9 kb) [file 12986_2016_135_MOESM1_ESM.xlsx]

## Sheet: Sheet1
Supplementary Table 1. Macronutrient composition of liquid mixed meals
		Energy	Carbohydrate	Protein	Fat	MUFA	PUFA	SFA
		(kcal)	(g)	(g)	(g)	(g)	(g)	(g)
HF Meal	Total	600	52	13.31	37.57	12.24	11.54	11.81
	Composition (%)					32.6	30.7	31.4
	Energy (%)		34.8	8.9	56.5
HC Meal	Total	600	84.49	21.25	19.13	4.65	11.28	2.42
	Composition (%)					24.3	59	12.7
	Energy (%)		56.4	14.2	28.7
