# Supplementary material for: Metabolic gene expression profile in circulating mononuclear cells reflects obesity-associated metabolic inflexibility
Source: Nutr Metab (Lond). 2016 Oct 27;13:74. doi: 10.1186/s12986-016-0135-5 (PMC5081666; doi:10.1186/s12986-016-0135-5)
Supplement: Additional file 2: Table S2. — Primers used for SYBR Green Assay and their properties. (XLSX 11 kb) [file 12986_2016_135_MOESM2_ESM.xlsx]

## Sheet: Sheet1
Supplementary Table 2. Primers used for SYBR Green Assay and their properties
	Primer name			Sequence				Tm		%GC content		Length
1	Human SREBP1 (Forward)			ACA GCC CAC AAC GCC ATT				58.5		56		18
2	Human SREBP1 (Reverse)			TTG CGC AAG ACA GCA GAT TT				58.3		45		20
3	Human CPT1B (Forward)			TAC AAC AGG TGG TTT GAC A				48.9		42		19
4	Human CPT1B (Reverse)			CAG AGG TGC CCA ATG ATG				54.3		56		18
5	Human ACC2 (Forward)			CTG GAG GCC ACA GAT ACC AA				57.2		55		20
6	Human ACC2 (Reverse)			AGC TGC CTC TTG ATG TTT GC				56.8		50		20
7	HumanUCP3 (Forward)			AGC CTC ACT ACC CGG ATT TT				56.4		50		20
8	Human UCP3 (Reverse)			CGT CCA TAC TCC CGC TGT AT				56.3		55		20
9	Human CD36 (Forward)			CTG GCA ACA AAC CAC ACA CTG				58.7		52		21
10	Human CD36 (Reverse)			AGA AGT CCT ACA CTG CAG TCC TCA GT				59.9		50		26
11	Human FASN (Forward)			TTC TGG GAC AAC CTC ATC GG				59.5		55		20
12	Human FASN (Reverse)			CTC CGA AGA AGG AGG CAT CA				59		55		20
13	Human SCD (Forward)			CTT GCG ATA TGC TGT GGT GC				58.9		55		20
14	Human SCD (Reverse)			CCG GGG GCT AAT GTT CTT GT				59.8		55		20
15	Human PPARα (Forward)			AAA ACA CCA GCC TCC AGA TG				56.3		50		20
16	Human PPARα (Reverse)			GCT AAC TGC AGA GGG TGA GG				56.2		60		20
17	Human HK (Forward)			CCA GTG CAT CGC CGG ACTT				63		63		19
18	Human HK (Reverse)			CCG GTG GAT CGC TTC CTT				59.6		61		18
19	Human PFK (Forward)			CTG TAC CTT GCA GCC ATG AC				55.4		55		20
20	Human PFK (Reverse)			CCC AGC CTT GTG TGA CAG AT				57.2		55		20
21	Human PDK4 (Forward)			ATG CCT GTA CAG TTG ACC CA				55.1		50		20
22	Human PDK4 (Reverse)			GCT TGG GTT TCC TGT CTG TG				56.8		55		20
23	Human GAPDH (Forward)			GAG TCA ACG GAT TTG GTC G				55.1		53		19
24	Human GAPDH (Reverse)			TTG ATT TTG GAG GGA TCT CG				56.3		45		20
